# Supplementary material for: β-Galactosylceramidase Deficiency Causes Upregulation of Long Pentraxin-3 in the Central Nervous System of Krabbe Patients and Twitcher Mice
Source: Int J Mol Sci. 2022 Aug 21;23(16):9436. doi: 10.3390/ijms23169436 (PMC9409448; doi:10.3390/ijms23169436)
Supplement: Supplementary file 1 [file ijms-23-09436-s001.zip]

Archive with 1 entries (1 files):
- ijms-1861502-supplementary.pdf
